# Supplementary material for: Rapid response to fast viral evolution using AlphaFold 3-assisted topological deep learning
Source: Virus Evol. 2025 Apr 29;11(1):veaf026. doi: 10.1093/ve/veaf026 (PMC12063592; doi:10.1093/ve/veaf026)
Supplement: veaf026_Supp [file veaf026_supp.zip]

Archive with 2 entries (1 files):
- suppl_data/
- suppl_data/DMS_AF3_SI_v8.pdf
